# Supplementary material for: Association between Genetic Variants of CELSR2-PSRC1-SORT1 and Cardiovascular Diseases: A Systematic Review and Meta-Analysis
Source: J Cardiovasc Dev Dis. 2023 Feb 21;10(3):91. doi: 10.3390/jcdd10030091 (PMC10056735; doi:10.3390/jcdd10030091)
Supplement: Supplementary file 1 [file jcdd-10-00091-s001.zip]

Archive with 1 entries (1 files):
- jcdd-1975789-supplementary.pdf
